# Supplementary material for: Canady Cold Helios Plasma Reduces Soft Tissue Sarcoma Viability by Inhibiting Proliferation, Disrupting Cell Cycle, and Inducing Apoptosis: A Preliminary Report
Source: Molecules. 2022 Jun 29;27(13):4168. doi: 10.3390/molecules27134168 (PMC9268132; doi:10.3390/molecules27134168)
Supplement: Supplementary file 1 [file molecules-27-04168-s001.zip]

Archive with 1 entries (1 files):
- molecules-1766715-supplementary.pdf
